# Supplementary material for: Virological and Clinical Outcomes of Influenza Outpatients Treated With Baloxavir, Oseltamivir, or Laninamivir in the 2023–2024 Season
Source: Influenza Other Respir Viruses. 2024 Nov 18;18(11):e70042. doi: 10.1111/irv.70042 (PMC11573420; doi:10.1111/irv.70042)
Supplement: Supplementary file 1 — Table S1 The actual sampling point for each scheduled day. [file IRV-18-e70042-s001.xlsx]

## Sheet: Table S1
	Supplementary Table 1
	The actual sampling point for each scheduled day.
					Virus type/subtype
				Total	A(H1N1)pdm09	A(H3N2)	B Victoria	p-valuea
	Scheduled day 5	Total	Mean±SD, day	4.0 ± 1.1	3.9 ± 1.0	4.0 ± 1.2	4.0 ± 1.1	0.872
	Antiviral treatment	Baloxavir	Mean±SD, day	3.9 ± 1.0	3.7 ± 1.0	3.9 ± 0.9	4.0 ± 1.0	0.708
		Oseltamivir	Mean±SD, day	4.2 ± 1.4	4.3 ± 1.0	4.6 ± 1.6	3.9 ± 1.5	0.609
		Laninamivir	Mean±SD, day	3.9 ± 1.1	4.0 ± 1.0	3.6 ± 1.1	3.9 ± 1.1	0.733
	Scheduled day 10	Total	Mean±SD, day	9.5 ± 2.0	8.9 ± 1.8	10.1 ± 2.2	9.4 ± 1.8	0.0728
	Antiviral treatment	Baloxavir	Mean±SD, day	9.4 ± 1.9	9.1 ± 1.8	9.6 ± 1.6	9.5 ± 2.1	0.805
		Oseltamivir	Mean±SD, day	9.5 ± 2.3	8.8 ± 2.1	10.4 ± 2.9	8.9 ± 1.5	0.278
		Laninamivir	Mean±SD, day	9.6 ± 1.7	9.3 ± 1.2	10.3 ± 2.3	9.4 ± 1.5	0.511
	a Analysis of variance (ANOVA).
